# Supplementary material for: Synergistic Effect of Composite Nickel Phosphide Nanoparticles and Carbon Fiber on the Enhancement of Salivary Enzyme-Free Glucose Sensing
Source: Biosensors (Basel). 2022 Dec 29;13(1):49. doi: 10.3390/bios13010049 (PMC9856003; doi:10.3390/bios13010049)
Supplement: Supplementary file 1 [file biosensors-13-00049-s001.zip]

Archive with 1 entries (1 files):
- biosensors-2065598-supplementary.pdf
